# Supplementary material for: Colorants and Antioxidants Deriving from Methylglyoxal and Heterocyclic Maillard Reaction Intermediates
Source: Antioxidants (Basel). 2023 Sep 21;12(9):1788. doi: 10.3390/antiox12091788 (PMC10525816; doi:10.3390/antiox12091788)
Supplement: Supplementary file 1 [file antioxidants-12-01788-s001.zip]

Archive with 1 entries (1 files):
- antioxidants-2627216-supplementary.pdf
